# Supplementary material for: Optimal Methylammounium Chloride Additive for High-Performance Perovskite Solar Cells
Source: Nanomaterials (Basel). 2025 Feb 14;15(4):292. doi: 10.3390/nano15040292 (PMC11858799; doi:10.3390/nano15040292)
Supplement: Supplementary file 1 [file nanomaterials-15-00292-s001.zip]

Archive with 1 entries (1 files):
- nanomaterials-3415553-supplementary.pdf
